# Supplementary material for: A comparison of the beta‐geometric model with landmarking for dynamic prediction of time to pregnancy
Source: Biom J. 2019 Nov 18;62(1):175–90. doi: 10.1002/bimj.201900155 (PMC6973003; doi:10.1002/bimj.201900155)
Supplement: Supplementary file 2 — Supporting Information [file BIMJ-62-175-s001.zip]

Archive with 273 entries (270 files):
- Code/
- Code/README_EEKELEN.txt
- Code/Simulation results/
- Code/Simulation results/Internal/
- Code/Simulation results/Internal/int_oneres(1).rds
- Code/Simulation results/Internal/int_oneres(10).rds
- Code/Simulation results/Internal/int_oneres(100).rds
- Code/Simulation results/Internal/int_oneres(11).rds
- Code/Simulation results/Internal/int_oneres(12).rds
- Code/Simulation results/Internal/int_oneres(13).rds
- Code/Simulation results/Internal/int_oneres(14).rds
- Code/Simulation results/Internal/int_oneres(15).rds
- Code/Simulation results/Internal/int_oneres(16).rds
- Code/Simulation results/Internal/int_oneres(17).rds
- Code/Simulation results/Internal/int_oneres(18).rds
- Code/Simulation results/Internal/int_oneres(19).rds
- Code/Simulation results/Internal/int_oneres(2).rds
- Code/Simulation results/Internal/int_oneres(20).rds
- Code/Simulation results/Internal/int_oneres(21).rds
- Code/Simulation results/Internal/int_oneres(22).rds
- Code/Simulation results/Internal/int_oneres(23).rds
- Code/Simulation results/Internal/int_oneres(24).rds
- Code/Simulation results/Internal/int_oneres(25).rds
- Code/Simulation results/Internal/int_oneres(26).rds
- Code/Simulation results/Internal/int_oneres(27).rds
- Code/Simulation results/Internal/int_oneres(28).rds
- Code/Simulation results/Internal/int_oneres(29).rds
- Code/Simulation results/Internal/int_oneres(3).rds
- Code/Simulation results/Internal/int_oneres(30).rds
- Code/Simulation results/Internal/int_oneres(31).rds
- Code/Simulation results/Internal/int_oneres(32).rds
- Code/Simulation results/Internal/int_oneres(33).rds
- Code/Simulation results/Internal/int_oneres(34).rds
- Code/Simulation results/Internal/int_oneres(35).rds
- Code/Simulation results/Internal/int_oneres(36).rds
- Code/Simulation results/Internal/int_oneres(37).rds
- Code/Simulation results/Internal/int_oneres(38).rds
- Code/Simulation results/Internal/int_oneres(39).rds
- Code/Simulation results/Internal/int_oneres(4).rds
- Code/Simulation results/Internal/int_oneres(40).rds
- Code/Simulation results/Internal/int_oneres(41).rds
- Code/Simulation results/Internal/int_oneres(42).rds
- Code/Simulation results/Internal/int_oneres(43).rds
- Code/Simulation results/Internal/int_oneres(44).rds
- Code/Simulation results/Internal/int_oneres(45).rds
- Code/Simulation results/Internal/int_oneres(46).rds
- Code/Simulation results/Internal/int_oneres(47).rds
- Code/Simulation results/Internal/int_oneres(48).rds
- Code/Simulation results/Internal/int_oneres(49).rds
- Code/Simulation results/Internal/int_oneres(5).rds
- Code/Simulation results/Internal/int_oneres(50).rds
- Code/Simulation results/Internal/int_oneres(51).rds
- Code/Simulation results/Internal/int_oneres(52).rds
- Code/Simulation results/Internal/int_oneres(53).rds
- Code/Simulation results/Internal/int_oneres(54).rds
- Code/Simulation results/Internal/int_oneres(55).rds
- Code/Simulation results/Internal/int_oneres(56).rds
- Code/Simulation results/Internal/int_oneres(57).rds
- Code/Simulation results/Internal/int_oneres(58).rds
- Code/Simulation results/Internal/int_oneres(59).rds
- Code/Simulation results/Internal/int_oneres(6).rds
- Code/Simulation results/Internal/int_oneres(60).rds
- Code/Simulation results/Internal/int_oneres(61).rds
- Code/Simulation results/Internal/int_oneres(62).rds
- Code/Simulation results/Internal/int_oneres(63).rds
- Code/Simulation results/Internal/int_oneres(64).rds
- Code/Simulation results/Internal/int_oneres(65).rds
- Code/Simulation results/Internal/int_oneres(66).rds
- Code/Simulation results/Internal/int_oneres(67).rds
- Code/Simulation results/Internal/int_oneres(68).rds
- Code/Simulation results/Internal/int_oneres(69).rds
- Code/Simulation results/Internal/int_oneres(7).rds
- Code/Simulation results/Internal/int_oneres(70).rds
- Code/Simulation results/Internal/int_oneres(71).rds
- Code/Simulation results/Internal/int_oneres(72).rds
- Code/Simulation results/Internal/int_oneres(73).rds
- Code/Simulation results/Internal/int_oneres(74).rds
- Code/Simulation results/Internal/int_oneres(75).rds
- Code/Simulation results/Internal/int_oneres(76).rds
- Code/Simulation results/Internal/int_oneres(77).rds
- Code/Simulation results/Internal/int_oneres(78).rds
- Code/Simulation results/Internal/int_oneres(79).rds
- Code/Simulation results/Internal/int_oneres(8).rds
- Code/Simulation results/Internal/int_oneres(80).rds
- Code/Simulation results/Internal/int_oneres(81).rds
- Code/Simulation results/Internal/int_oneres(82).rds
- Code/Simulation results/Internal/int_oneres(83).rds
- Code/Simulation results/Internal/int_oneres(84).rds
- Code/Simulation results/Internal/int_oneres(85).rds
- Code/Simulation results/Internal/int_oneres(86).rds
- Code/Simulation results/Internal/int_oneres(87).rds
- Code/Simulation results/Internal/int_oneres(88).rds
- Code/Simulation results/Internal/int_oneres(89).rds
- Code/Simulation results/Internal/int_oneres(9).rds
- Code/Simulation results/Internal/int_oneres(90).rds
- Code/Simulation results/Internal/int_oneres(91).rds
- Code/Simulation results/Internal/int_oneres(92).rds
- Code/Simulation results/Internal/int_oneres(93).rds
- Code/Simulation results/Internal/int_oneres(94).rds
- Code/Simulation results/Internal/int_oneres(95).rds
- Code/Simulation results/Internal/int_oneres(96).rds
- Code/Simulation results/Internal/int_oneres(97).rds
- Code/Simulation results/Internal/int_oneres(98).rds
- Code/Simulation results/Internal/int_oneres(99).rds
- Code/Simulation results/oneres_1.rds
- Code/Simulation results/oneres_10.rds
- Code/Simulation results/oneres_100.rds
- Code/Simulation results/oneres_11.rds
- Code/Simulation results/oneres_12.rds
- Code/Simulation results/oneres_13.rds
- Code/Simulation results/oneres_14.rds
- Code/Simulation results/oneres_15.rds
- Code/Simulation results/oneres_16.rds
- Code/Simulation results/oneres_17.rds
- Code/Simulation results/oneres_18.rds
- Code/Simulation results/oneres_19.rds
- Code/Simulation results/oneres_2.rds
- Code/Simulation results/oneres_20.rds
- Code/Simulation results/oneres_21.rds
- Code/Simulation results/oneres_22.rds
- Code/Simulation results/oneres_23.rds
- Code/Simulation results/oneres_24.rds
- Code/Simulation results/oneres_25.rds
- Code/Simulation results/oneres_26.rds
- Code/Simulation results/oneres_27.rds
- Code/Simulation results/oneres_28.rds
- Code/Simulation results/oneres_29.rds
- Code/Simulation results/oneres_3.rds
- Code/Simulation results/oneres_30.rds
- Code/Simulation results/oneres_31.rds
- Code/Simulation results/oneres_32.rds
- Code/Simulation results/oneres_33.rds
- Code/Simulation results/oneres_34.rds
- Code/Simulation results/oneres_35.rds
- Code/Simulation results/oneres_36.rds
- Code/Simulation results/oneres_37.rds
- Code/Simulation results/oneres_38.rds
- Code/Simulation results/oneres_39.rds
- Code/Simulation results/oneres_4.rds
- Code/Simulation results/oneres_40.rds
- Code/Simulation results/oneres_41.rds
- Code/Simulation results/oneres_42.rds
- Code/Simulation results/oneres_43.rds
- Code/Simulation results/oneres_44.rds
- Code/Simulation results/oneres_45.rds
- Code/Simulation results/oneres_46.rds
- Code/Simulation results/oneres_47.rds
- Code/Simulation results/oneres_48.rds
- Code/Simulation results/oneres_49.rds
- Code/Simulation results/oneres_5.rds
- Code/Simulation results/oneres_50.rds
- Code/Simulation results/oneres_51.rds
- Code/Simulation results/oneres_52.rds
- Code/Simulation results/oneres_53.rds
- Code/Simulation results/oneres_54.rds
- Code/Simulation results/oneres_55.rds
- Code/Simulation results/oneres_56.rds
- Code/Simulation results/oneres_57.rds
- Code/Simulation results/oneres_58.rds
- Code/Simulation results/oneres_59.rds
- Code/Simulation results/oneres_6.rds
- Code/Simulation results/oneres_60.rds
- Code/Simulation results/oneres_61.rds
- Code/Simulation results/oneres_62.rds
- Code/Simulation results/oneres_63.rds
- Code/Simulation results/oneres_64.rds
- Code/Simulation results/oneres_65.rds
- Code/Simulation results/oneres_66.rds
- Code/Simulation results/oneres_67.rds
- Code/Simulation results/oneres_68.rds
- Code/Simulation results/oneres_69.rds
- Code/Simulation results/oneres_7.rds
- Code/Simulation results/oneres_70.rds
- Code/Simulation results/oneres_71.rds
- Code/Simulation results/oneres_72.rds
- Code/Simulation results/oneres_73.rds
- Code/Simulation results/oneres_74.rds
- Code/Simulation results/oneres_75.rds
- Code/Simulation results/oneres_76.rds
- Code/Simulation results/oneres_77.rds
- Code/Simulation results/oneres_78.rds
- Code/Simulation results/oneres_79.rds
- Code/Simulation results/oneres_8.rds
- Code/Simulation results/oneres_80.rds
- Code/Simulation results/oneres_81.rds
- Code/Simulation results/oneres_82.rds
- Code/Simulation results/oneres_83.rds
- Code/Simulation results/oneres_84.rds
- Code/Simulation results/oneres_85.rds
- Code/Simulation results/oneres_86.rds
- Code/Simulation results/oneres_87.rds
- Code/Simulation results/oneres_88.rds
- Code/Simulation results/oneres_89.rds
- Code/Simulation results/oneres_9.rds
- Code/Simulation results/oneres_90.rds
- Code/Simulation results/oneres_91.rds
- Code/Simulation results/oneres_92.rds
- Code/Simulation results/oneres_93.rds
- Code/Simulation results/oneres_94.rds
- Code/Simulation results/oneres_95.rds
- Code/Simulation results/oneres_96.rds
- Code/Simulation results/oneres_97.rds
- Code/Simulation results/oneres_98.rds
- Code/Simulation results/oneres_99.rds
- Code/oneres_1.rds
- Code/res_0_nosteril_pred.tiff
- Code/res_0_pred.tiff
- Code/res_bg_aging_pred.tiff
- Code/res_bg_intern_pred.tiff
- Code/res_bg_nocens_pred.tiff
- Code/res_bg_nosteril_pred.tiff
- Code/res_bg_pred.tiff
- Code/res_compr_aging_pred.tiff
- Code/res_compr_pred.tiff
- Code/res_normal_aging_pred.tiff
- Code/res_normal_pred.tiff
- Code/run_sim_extern.R
- Code/run_sim_intern.R
- Code/scenarios.RData
- Code/sim_readfunctions.R
- Code/sim_readresults.R
- Code/simulation_functions_extern.R
- Code/simulation_functions_intern.R
- Code/tabAUC_1.html
- Code/tabAUC_10.html
- Code/tabAUC_2.html
- Code/tabAUC_3.html
- Code/tabAUC_4.html
- Code/tabAUC_5.html
- Code/tabAUC_6.html
- Code/tabAUC_7.html
- Code/tabAUC_8.html
- Code/tabAUC_9.html
- Code/tabBr_1.html
- Code/tabBr_10.html
- Code/tabBr_2.html
- Code/tabBr_3.html
- Code/tabBr_4.html
- Code/tabBr_5.html
- Code/tabBr_6.html
- Code/tabBr_7.html
- Code/tabBr_8.html
- Code/tabBr_9.html
- Code/tabP_1.html
- Code/tabP_10.html
- Code/tabP_2.html
- Code/tabP_3.html
- Code/tabP_4.html
- Code/tabP_5.html
- Code/tabP_6.html
- Code/tabP_7.html
- Code/tabP_8.html
- Code/tabP_9.html
- Code/tabRMSEP_1.html
- Code/tabRMSEP_10.html
- Code/tabRMSEP_2.html
- Code/tabRMSEP_3.html
- Code/tabRMSEP_4.html
- Code/tabRMSEP_5.html
- Code/tabRMSEP_6.html
- Code/tabRMSEP_7.html
- Code/tabRMSEP_8.html
- Code/tabRMSEP_9.html
- Code/tabRMSE_1.html
- Code/tabRMSE_10.html
- Code/tabRMSE_2.html
- Code/tabRMSE_3.html
- Code/tabRMSE_4.html
- Code/tabRMSE_5.html
- Code/tabRMSE_6.html
- Code/tabRMSE_7.html
- Code/tabRMSE_8.html
- Code/tabRMSE_9.html
