# Supplementary material for: A comparison of the beta‐geometric model with landmarking for dynamic prediction of time to pregnancy
Source: Biom J. 2019 Nov 18;62(1):175–90. doi: 10.1002/bimj.201900155 (PMC6973003; doi:10.1002/bimj.201900155)
Supplement: Supplementary file 2 — Supporting Information [file BIMJ-62-175-s001.zip › Code/README_EEKELEN.txt]

Paper title: 	A comparison of the beta-geometric model with landmarking for dynamic
		prediction of time to pregnancy

Authors: 	van Eekelen R, Putter H, McLernon DJ, Eijkemans MJ, van Geloven N

Coded by: 	van Eekelen R
Email: 		r.vaneekelen@amsterdamumc.nl

All analyses were performed using R version 3.3.2 (R Core Team (2017) using the survival,
dynpred, rms and ipred packages.

Please note that one simulation replication for the main scenarios can take a long time (40 mins) to run.
This is due to the fact that within every replication, we are running analyses on 27 landmark
datasets for 5 methods in 11 scenarios. For our simulation runs, we adapted the code for a high
performance computing cluster in Leiden University Medical Center. This way, simulation replications
could be running simultaneously (parallel) on different nodes.

Seeds used: 1 through 1000, 2001 through 3000 because we found bugs in seeds 1001 through 2000.

We are not in a position to provide the clinical data due to confidentiality.
In the code, we generate an example dataset to show how the data looks like.
Please note that for our clinical data application, we prepared the data in the exact same way as the
data appeared in the simulation study, then ran the same code to give one result file, then analysed the
result file with the same functions as we did for reading / processing the simulated result files.

Execution:

1. Please start in the file "run_sim_extern.R".
   First, please install all the necessary packages. Next, set the working directory to the folder
   in which you unpacked our provided files.
   This R script loads all the functions, creates one example dataset and runs the analyses for all scenarios
   on this dataset as an example. If one wishes to run more simulation replications, simply change the nsim
   parameter in the script.

2. Next, please continue with "sim_readresults.R".
   We ignore the result from step 1: this file loads all of the seperate result files from when we ran
   our own simulations. The files are rather large: we have provided Biometrical Journal with the first 100.
   We source the functions to derive the results for our paper and go through all results.

3. If researchers wish to do their own analyses, or redo ours with different seeds, they only need to
   change seeds in "run_sim_extern.R" and increase nsim with the seeds correctly being used in the loop.
   The rest of the code is still usable.

4. The file "run_sim_intern.R", which uses the functions from "simulation_functions_intern.R", is all
   identical to it's version with external validation except that we do not derive a new, external dataset
   when applying the models, but instead apply the models back on the training data.


R sessionInfo() output:

> sessionInfo()
R version 3.6.0 (2019-04-26)
Platform: x86_64-w64-mingw32/x64 (64-bit)
Running under: Windows 10 x64 (build 18362)

Matrix products: default

locale:
[1] LC_COLLATE=Dutch_Netherlands.1252  LC_CTYPE=Dutch_Netherlands.1252   
[3] LC_MONETARY=Dutch_Netherlands.1252 LC_NUMERIC=C                      
[5] LC_TIME=Dutch_Netherlands.1252    

attached base packages:
[1] stats     graphics  grDevices utils     datasets  methods   base     

other attached packages:
 [1] forcats_0.4.0     stringr_1.4.0     dplyr_0.8.2       purrr_0.3.2       readr_1.3.1      
 [6] tidyr_0.8.3       tibble_2.1.3      tidyverse_1.2.1   ipred_0.9-9       xtable_1.8-4     
[11] rms_5.1-3.1       SparseM_1.77      Hmisc_4.2-0       ggplot2_3.2.0     Formula_1.2-3    
[16] lattice_0.20-38   dynpred_0.1.2     survival_2.44-1.1

loaded via a namespace (and not attached):
 [1] httr_1.4.1          jsonlite_1.6        splines_3.6.0       prodlim_2018.04.18 
 [5] modelr_0.1.5        assertthat_0.2.1    latticeExtra_0.6-28 cellranger_1.1.0   
 [9] pillar_1.4.2        backports_1.1.4     quantreg_5.41       glue_1.3.1         
[13] digest_0.6.19       RColorBrewer_1.1-2  checkmate_1.9.3     rvest_0.3.4        
[17] colorspace_1.4-1    sandwich_2.5-1      htmltools_0.3.6     Matrix_1.2-17      
[21] pkgconfig_2.0.2     broom_0.5.2         haven_2.1.0         mvtnorm_1.0-11     
[25] scales_1.0.0        lava_1.6.5          MatrixModels_0.4-1  htmlTable_1.13.1   
[29] generics_0.0.2      TH.data_1.0-10      withr_2.1.2         nnet_7.3-12        
[33] lazyeval_0.2.2      cli_1.1.0           magrittr_1.5        crayon_1.3.4       
[37] readxl_1.3.1        polspline_1.1.15    nlme_3.1-139        MASS_7.3-51.4      
[41] xml2_1.2.2          foreign_0.8-71      class_7.3-15        tools_3.6.0        
[45] data.table_1.12.2   hms_0.4.2           multcomp_1.4-10     munsell_0.5.0      
[49] cluster_2.0.8       compiler_3.6.0      rlang_0.4.0         grid_3.6.0         
[53] rstudioapi_0.10     htmlwidgets_1.3     base64enc_0.1-3     gtable_0.3.0       
[57] codetools_0.2-16    R6_2.4.0            gridExtra_2.3       zoo_1.8-6          
[61] lubridate_1.7.4     knitr_1.23          stringi_1.4.3       Rcpp_1.0.1         
[65] rpart_4.1-15        acepack_1.4.1       tidyselect_0.2.5    xfun_0.8


Please let me know if there are any problems.


Kind regards,

Dr. Rik van Eekelen
