# Supplementary material for: A comparison of the beta‐geometric model with landmarking for dynamic prediction of time to pregnancy
Source: Biom J. 2019 Nov 18;62(1):175–90. doi: 10.1002/bimj.201900155 (PMC6973003; doi:10.1002/bimj.201900155)
Supplement: Supplementary file 2 — Supporting Information [file BIMJ-62-175-s001.zip › Code/run_sim_extern.R]

##
## File for running simulations
## Coded by Rik van Eekelen
## Last update: 24-07-2019
##

# setwd("XXXX/Eekelen") ## change to your working directory with all the other files in there

# Load functions
source("simulation_functions_extern.R")
# Load scenario details
load("scenarios.RData")
# Drop the internal validation scenario (is used in a seperate submit file)
scenarios <- scenarios[1:13,]

# Parameters for the main scenario (res_bg):
scenarios[8,]
# beta-geometric frailty, no aging, 30% sterile, 10% chance of censoring per cycle

# Set simulation parameters that do not change between scenarios
nsim <- 1 # number of simulations
n <- 6000 # sample size at time zero
coef.age1 <- -.03 # Coefficient for age years <33
coef.age2 <- -.15 # Coefficient for age years >33
coef.duur <- -.25 # Coefficient for duration years
cuts <- 0:26 # Landmark timepoints
short <- F # Test option that only does three landmarks, set to FALSE
seed <- 1 # example seed for data generation

## Test run: generate dataset

set.seed(seed) # starting seed for reproducability
dat <- dat_sim(n=n,c=scenarios$c.r[8],b=b,prob.cens=scenarios$prob.cens[8],
               prob.sterile=scenarios$prob.sterile[8],coef.age1=coef.age1,coef.age2=coef.age2,
               coef.duur=coef.duur,aging=scenarios$aging[8],distribution=scenarios$distribution[8])
# Ignore any warning message about NA's: these are due to randomly generated probabilities so close to zero
# that R thinks they are actually zero. In our program, these are set to a different but still low probability
head(dat)
summary(dat)

# Remove this example data, continue with simulation run
rm(dat)


# Create vector for results
res <- vector("list",length=nrow(scenarios))

# Run one simulation replication for all scenarios (takes ~30 mins)
for(k in 1:nrow(scenarios)){
  print(date())
  res[[k]] <- compare_sim(nsim=nsim,n=n,c=scenarios$c.r[k],b=b,prob.cens=scenarios$prob.cens[k],
                           prob.sterile=scenarios$prob.sterile[k],coef.age1=coef.age1,coef.age2=coef.age2,
                           coef.duur=coef.duur,cuts=cuts,aging=scenarios$aging[k],
                           short=short,distribution=scenarios$distribution[k],seed=seed)
}

# This is how the results look:
res[[1]][[1]][[1]]
res[[1]][[1]][[3]]


# Optionally: save this file that contains one replication of all scenarios
save(res,file=paste("oneres_",seed,".rds",sep=""))


### END OF FILE.
##
#
