# Supplementary material for: A comparison of the beta‐geometric model with landmarking for dynamic prediction of time to pregnancy
Source: Biom J. 2019 Nov 18;62(1):175–90. doi: 10.1002/bimj.201900155 (PMC6973003; doi:10.1002/bimj.201900155)
Supplement: Supplementary file 2 — Supporting Information [file BIMJ-62-175-s001.zip › Code/run_sim_intern.R]

##
## File for running simulations (internal validation)
## Coded by Rik van Eekelen
## Last update: 24-07-2019
##

setwd("XXXX/Eekelen") ## change to your working directory

# Load functions
source("simulation_functions_intern.R")
load("scenarios.RData")

# Only use the main scenario now, but with internal validation
scenarios <- scenarios[8,]

nsim = 1 # number of simulations
n = 6000 # sample size at time zero
coef.age1 = -.03 # Coefficient for age years <33
coef.age2 = -.15 # Coefficient for age years >33
coef.duur = -.25 # Coefficient for duration years
cuts = 0:26 # Landmark timepoints
short = F # Test option that only does three landmarks
seed <- 1 # example seed for data generation


# Create vector for results
res <- vector("list",length=nrow(scenarios))

# Run one simulation replication (takes approximately 4 minutes)
for(k in 1:nrow(scenarios)){
  print(date())
  res[[k]] <- compare_sim(nsim=nsim,n=n,c=scenarios$c.r[k],b=b,prob.cens=scenarios$prob.cens[k],
                           prob.sterile=scenarios$prob.sterile[k],coef.age1=coef.age1,coef.age2=coef.age2,
                           coef.duur=coef.duur,cuts=cuts,aging=scenarios$aging[k],
                           short=short,distribution=scenarios$distribution[k],seed=seed)
}

# This is how the results look:
res[[1]][[1]][[1]]
res[[1]][[1]][[3]]


# Optionally: save one replication
save(res,file=paste("int_oneres_",seed,".rds",sep=""))

### END OF FILE.
##
#
