# Supplementary material for: A comparison of the beta‐geometric model with landmarking for dynamic prediction of time to pregnancy
Source: Biom J. 2019 Nov 18;62(1):175–90. doi: 10.1002/bimj.201900155 (PMC6973003; doi:10.1002/bimj.201900155)
Supplement: Supplementary file 2 — Supporting Information [file BIMJ-62-175-s001.zip › Code/sim_readfunctions.R]

##
## File with R functions to quickly read average results over simulation replications
## for all landmarks.
## Coded by Rik van Eekelen
## Last update: 23-07-2019
##

# Load libraries
library(survival) # for survfit and coxph
library(dynpred) # For cut function
library(rms) # For cph
library(xtable) # For making tables
library(ipred) # For sbrier

## Get results averaged over simulations

# Function to average results over all cells, ignoring NA's
# Can also count NA's for convergence table

count <- function(res,row,col,na=F,var=F,min=F,max=F){
  mn <- mean(sapply(1:length(res), FUN = function(iter) res[[iter]][row,col]), na.rm=T)
  if(na) sm <- sum(is.na(sapply(1:length(res), FUN = function(iter) res[[iter]][row,col])))
  if(var) var <-  var(sapply(1:length(res), FUN = function(iter) res[[iter]][row,col]), na.rm=T)
  if(min) min <- min(sapply(1:length(res), FUN = function(iter) res[[iter]][row,col]), na.rm=T)
  if(max) max <- max(sapply(1:length(res), FUN = function(iter) res[[iter]][row,col]), na.rm=T)
  
  if(na) return(sm)
  else if(var) return(var)
  else if(min) return(min)
  else if(max) return(max)
  else return(mn)
}

# Ask for result over a specific list number
# 1 for results per landmark in terms of external validation, 2 is no longer used,
# 3 for simulation-specific results

Result <- function(res,listnumber,giveNA=F,giveVAR=F,giveMIN=F,giveMAX=F){
  if(!is.null(ncol(res[[1]]))) return(res[[listnumber]]) # Not needed with 1 iteration
  
  res1 <- lapply(1:length(res), FUN = function(iter) res[[iter]][[listnumber]]) # Get the right lists
  if(is.null(res1[[1]])) return(NA)
  
  row.tot = dim(res1[[1]])[1]
  col.tot = dim(res1[[1]])[2]
  
  mat <- matrix(NA, nrow=row.tot, ncol=col.tot, dimnames=dimnames(res1[[1]]))
  
  for(r in 1:row.tot){
    for(c in 1:col.tot){ 
      if(giveNA) mat[r,c] <- count(res1,r,c,na=T)[1] else if(giveVAR) mat[r,c] <- count(res1,r,c,var=T)[1] else
        if(giveMIN) mat[r,c] <- count(res1,r,c,min=T)[1] else if(giveMAX) mat[r,c] <- count(res1,r,c,max=T)[1] else mat[r,c] <- count(res1,r,c)[1]
    }}
  return(mat)
}

# Main labels for plots
labels <- c("Scenario 1 (Main)","Scenario 2 (no sterile fraction)","Scenario 3 (includes aging)",
            "Scenario 4 (no censoring)","Scenario 5 (no frailty)",
            "Scenario 6 (no frailty,
            no sterile fraction)","Scenario 7 (logit normal frailty)",
            "Scenario 8 (logit-normal frailty,
            includes aging)","Scenario 9 (beta-compressed frailty)",
            "Scenario 10 (beta-compressed frailty,
            includes aging)","Scenario 1 (internal validation)")

# Function that provides results for one or more metrics that you ask for, such as Brier, AUC, RMSE etc.

ProduceResult <- function(list,distribution,aging,na=F,varp=F,varb=F,varc=F,brier=F,
                          AUC=F,mse=F,msep=F,root=T,scen){
  
  if(na){
    lm <- data.frame(Result(list,1,giveNA=T))
    val <- data.frame(Result(list,2,giveNA=T))
    
    print(lm)
    print(paste("Total number of failures was:",max(apply(lm,2,sum)),sep=" "))
  }
  
  else if(varp){
    lm <- data.frame(Result(list,1,giveVAR=T))
    # val <- data.frame(Result(list,2,giveVAR=T))
    
    plot(0:26,lm$truegeo*1e4,type="l",xlim=c(0,26),ylim=c(0,30),lwd=5,las=1,xlab="Landmark cycle number after inclusion",
         ylab="Variance in cohort-level predictions between replications (10e-4)",main=paste(distribution,", aging =",aging))
    lines(0:26,lm$KM*1e4,col="azure4",lwd=5)
    lines(0:26,lm$LMpred*1e4,col=2,lwd=2)
    lines(0:26,lm$Spred*1e4,col=3,lwd=2)
    lines(0:26,lm$Starpred*1e4,col=4,lwd=2)
    points(0:26,lm$WGpred*1e4,col="salmon",pch=20,lwd=3)
    points(0:26,lm$WGpred*1e4,col="salmon",pch=20,lwd=3)
    legend("topleft", c("True values","Kaplan-Meier","Seperate landmarks","Super ipl","Super ipl*","Weinberg-Gladen"),
           bty="n",col=c(1,"azure4",2:4,"salmon"),lty=c(rep(1,5),NA),pch=c(rep(NA,5),20),lwd=c(rep(2,5),3),cex=.9)
    
    # round(head(lm,3+3*!short),5)
    # round(tail(lm,3+3*!short),5)
  }
  
  else if(varb){
    lm <- data.frame(Result(list,1,giveVAR=T))
    # val <- data.frame(Result(list,2,giveVAR=T))
    
    plot(0:26,lm$Btrue*1e4,type="l",xlim=c(0,26),ylim=c(0,30),lwd=5,las=1,xlab="Landmark cycle number after inclusion",
         ylab="Variance in Brier score between replications (10e-4)",main=paste(distribution,", aging =",aging))
    lines(0:26,lm$KMbrier*1e4,col="azure4",lwd=5)
    lines(0:26,lm$LMbrier*1e4,col=2,lwd=2)
    lines(0:26,lm$Sbrier*1e4,col=3,lwd=2)
    lines(0:26,lm$Starbrier*1e4,col=4,lwd=2)
    points(0:26,lm$WGbrier*1e4,col="salmon",pch=20,lwd=3)
    legend("topleft", c("True values","Kaplan-Meier","Seperate landmarks","Super ipl","Super ipl*","Weinberg-Gladen"),
           bty="n",col=c(1,"azure4",2:4,"salmon"),lty=c(rep(1,5),NA),pch=c(rep(NA,5),20),lwd=c(rep(2,5),3),cex=.9)
    
    # round(head(lm,3+3*!short),5)
    # round(tail(lm,3+3*!short),5)
  }
  
  else if(varc){
    lm <- data.frame(Result(list,1,giveVAR=T))
    # val <- data.frame(Result(list,2,giveVAR=T))
    
    plot(0:26,lm$Ctrue*1e4,type="l",xlim=c(0,26),ylim=c(0,150),lwd=5,las=1,xlab="Landmark cycle number after inclusion",
         ylab="Variance in AUC between replications (10e-4)",main=paste(distribution,", aging =",aging))
    lines(0:26,lm$LMAUC*1e4,col=2,lwd=2)
    lines(0:26,lm$SAUC*1e4,col=3,lwd=2)
    lines(0:26,lm$STARAUC*1e4,col=4,lwd=2)
    points(0:26,lm$WGAUC*1e4,col="salmon",pch=20,lwd=3)
    legend("topleft", c("True values","Seperate landmarks","Super ipl","Super ipl*","Weinberg-Gladen"),
           bty="n",col=c(1:4,"salmon"),lty=c(rep(1,4),NA),pch=c(rep(NA,4),20),lwd=c(rep(2,4),3),cex=.9)
    
    # round(head(lm,3+3*!short),5)
    # round(tail(lm,3+3*!short),5)
  }
  
  else if(brier){
    lm <- data.frame(Result(list,1))
    # val <- data.frame(Result(list,2))
    # sim <- data.frame(Result(list,3))
    
    plot(0:26,lm$Btrue,type="l",xlim=c(0,26),ylim=c(0,.3),lwd=5,las=1,xlab="Landmark cycle number after inclusion",
         ylab="Brier score for prediction over 13 cycles in consecutive landmarks",main=paste(distribution,", aging =",aging))
    lines(0:26,lm$KMbrier,col="azure4",lwd=5)
    lines(0:26,lm$LMbrier,col=2,lwd=2)
    lines(0:26,lm$Sbrier,col=3,lwd=2)
    lines(0:26,lm$Starbrier,col=4,lwd=2)
    points(0:26,lm$WGbrier,col="salmon",pch=20,lwd=3)
    legend("topright", c("True values","Kaplan-Meier","Seperate landmarks","Super ipl","Super ipl*","Weinberg-Gladen"),
           bty="n",col=c(1,"azure4",2:4,"salmon"),lty=c(rep(1,5),NA),pch=c(rep(NA,5),20),lwd=c(rep(2,5),3),cex=.9)
    
    # print(round(head(lm,3+3*!short),5))
    # print(round(tail(lm,3+3*!short),5))
    # print(round(sim,5))
  }
  
  else if(AUC){
    lm <- data.frame(Result(list,1))
    # val <- data.frame(Result(list,2))
    # sim <- data.frame(Result(list,3))
    
    plot(0:26,lm$Ctrue,type="l",xlim=c(0,26),ylim=c(0.4,1),lwd=5,las=1,xlab="Landmark cycle number after inclusion",
         ylab="AUC for prediction over 13 cycles in consecutive landmarks",main=paste(distribution,", aging =",aging))
    lines(0:26,lm$LMAUC,col=2,lwd=2)
    lines(0:26,lm$SAUC,col=3,lwd=2)
    lines(0:26,lm$STARAUC,col=4,lwd=2)
    points(0:26,lm$WGAUC,col="salmon",pch=20,lwd=3)
    abline(h=.5,col="grey",lty=2)
    legend("bottomright", c("True values","Seperate landmarks","Super ipl"),
           bty="n",col=c(1:3),lty=rep(1,3),lwd=rep(2,3),cex=.9)
    legend("bottom", c("Super ipl*","Weinberg-Gladen"),
           bty="n",col=c(4,"salmon"),lty=c(1,NA),pch=c(NA,20),lwd=c(2,3),cex=.9)
    
    # print(round(head(lm,3+3*!short),5))
    # print(round(tail(lm,3+3*!short),5))
    # print(round(sim,5))
  }
  
  else if(mse){
    lmv <- data.frame(Result(list,1,giveVAR=T))
    lm <- data.frame(Result(list,1))
    lm <- lm[,c("truegeo","KM","LMpred","Spred","Starpred","WGpred","WGnull","WGsterilpred","WGnullsteril")]
    lmv <- lmv[,c("truegeo","KM","LMpred","Spred","Starpred","WGpred","WGnull","WGsterilpred","WGnullsteril")]
    
    lm$trueMSE <- lmv$truegeo
    lm$kmMSE <- (lm$KM-lm$truegeo)^2+lmv$KM
    lm$lmMSE <- (lm$LMpred-lm$truegeo)^2+lmv$LMpred
    lm$sMSE <- (lm$Spred-lm$truegeo)^2+lmv$Spred
    lm$starMSE <- (lm$Starpred-lm$truegeo)^2+lmv$Starpred
    lm$wgMSE <- (lm$WGpred-lm$truegeo)^2+lmv$WGpred
    lm$wgnullMSE <- (lm$WGnull-lm$truegeo)^2+lmv$WGnull
    lm$wgnullsterilMSE <- (lm$WGnullsteril-lm$truegeo)^2+lmv$WGnullsteril
    lm$wgsterilMSE <- (lm$WGsterilpred-lm$truegeo)^2+lmv$WGsterilpred
    
    if(root){
      lm$trueMSE <- sqrt(lm$trueMSE)*100
      lm$kmMSE <- sqrt(lm$kmMSE)*100
      lm$lmMSE <- sqrt(lm$lmMSE)*100
      lm$sMSE <- sqrt(lm$sMSE)*100
      lm$starMSE <- sqrt(lm$starMSE)*100
      lm$wgMSE <- sqrt(lm$wgMSE)*100
      lm$wgnullMSE <- sqrt(lm$wgnullMSE)*100
      lm$wgnullsterilMSE <- sqrt(lm$wgnullsterilMSE)*100
      lm$wgsterilMSE <- sqrt(lm$wgsterilMSE)*100
    }
    
    # plot(0:26,lm$starMSE*1e5,type="l",col=4,xlim=c(0,26),ylim=c(0,100),lwd=5,las=1,xlab="Landmark cycle number after inclusion",
    #      ylab="Root of MSE for cumulative probability of pregnancy over 13 cycles",main=paste(distribution,", aging =",aging))
    # lines(0:26,lm$kmMSE*1e5,col="azure4",lwd=5)
    # lines(0:26,lm$lmMSE*1e5,col=2,lwd=2)
    # lines(0:26,lm$sMSE*1e5,col=3,lwd=2)
    # lines(0:26,lm$trueMSE*1e5,col=1,lwd=5)
    # points(0:26,lm$wgMSE*1e5,col="salmon",pch=20,lwd=3)
    # legend("topright", c("True values","Kaplan-Meier","Seperate landmarks","Super ipl","Super ipl*","Weinberg-Gladen"),
    #        bty="n",col=c(1,"azure4",2:4,"salmon"),lty=c(rep(1,5),NA),pch=c(rep(NA,5),20),lwd=c(rep(2,5),3),cex=.9)
    
    print(round(lm[c(1,7,14,20,27),],3))
  }
  
  else if(msep){
    lm <- data.frame(Result(list,1))
    mse <- lm[,c("MSEtrue","MSEKM","MSELM","MSES","MSEstar","MSEwgnull","MSEwgnullst","MSEwg","MSEwgs")]
    mse <- sqrt(mse)
    mse <- mse*100
    
    print(round(mse[c(1,7,14,20,27),],1))
    }
  
  else{
    lm <- data.frame(Result(list,1))
    # val <- data.frame(Result(list,2))
    sim <- data.frame(Result(list,3))
    
    if(scen==1 | scen==3 | scen==6 | scen==9) {plot(1:27,lm$truegeo,type="l",xlim=c(1,27),ylim=c(0,.4),lwd=5,las=1,xlab="Landmark number (s)",
         ylab="Cumulative probability of pregnancy over landmark",main=labels[scen],axes=F,cex.main=.95)} else
    {plot(1:27,lm$truegeo,type="l",xlim=c(1,27),ylim=c(0,.4),lwd=5,las=1,xlab="Landmark number (s)",
    main=labels[scen],axes=F,cex.main=.95,ylab="")}
    if(scen==1 | scen==3 | scen==6 | scen==9) axis(2,at=seq(0,.4,.1))
    axis(1,at=seq(0,26,5))
    lines(1:27,lm$KM,col="azure4",lwd=5)
    lines(1:27,lm$LMpred,col=2,lwd=2,lty=2)
    lines(1:27,lm$Spred,col=3,lwd=2,lty=3)
    lines(1:27,lm$Starpred,col=4,lwd=2,lty=4)
    points(1:27,lm$WGpred,col="salmon",pch=20,lwd=1)
    points(1:27,lm$WGsterilpred,col="purple",pch=15,lwd=1)
    # legend("topright", c("Beta-geometric mixture (A)","Beta-geometric (B)","Seperate Cox (C)","Super ipl (D)","Super ipl* (E)","Kaplan-Meier (F)","True values"),
           # bty="n",col=c("grey","salmon",2:4,1,"azure4"),lty=c(NA,NA,rep(1,5)),pch=c(20,20,rep(NA,5)),lwd=c(3,3,rep(2,5)),cex=.9)
    if(scen==6){legend("bottomleft", c("Seperate Cox (A)","Super ipl (B)","Super ipl* (C)","Beta-geometric mixture (D)","Beta-geometric (E)","Kaplan-Meier (F)","True values"),
           bty="n",col=c(2:4,"purple","salmon",1,"azure4"),lty=c(2:4,NA,NA,1,1),pch=c(rep(NA,3),15,20,NA,NA),lwd=c(rep(2,3),3,3,1,1),cex=.75)}
    else if(scen==1 | scen==3 | scen==9){legend("topright", c("Seperate Cox (A)","Super ipl (B)","Super ipl* (C)","Beta-geometric mixture (D)","Beta-geometric (E)","Kaplan-Meier (F)","True values"),
               bty="n",col=c(2:4,"purple","salmon",1,"azure4"),lty=c(2:4,NA,NA,1,1),pch=c(rep(NA,3),15,20,NA,NA),lwd=c(rep(2,3),3,3,1,1),cex=.75)}
    
    print(round(lm[c(1,7,14,20,27),],3))
    print(round(sim,4))
  }
}

# For the paper, to produce all of the above results and quickly save the plots to .tiff files

ProduceResultAll <- function(name,list,distribution,aging,brierp=F,aucp=F,
                             varianceplots=F,MSE=T,MSEP=T,save=F,title){
  
  if(save) tiff(paste(name,"_pred.tiff",sep=""),
                width = 4, height = 7,units="in",res=300,compression="none")
  ProduceResult(list,distribution,aging,scen=title)
  if(save) dev.off()
  
  if(brierp){if(save) tiff(paste(name,"_brier.tiff",sep=""),
                           width = 6.5, height = 6.5,units="in",res=300,compression="none")
    ProduceResult(list,distribution,aging,brier=T)
    if(save) dev.off()}
  
  if(aucp){if(save) tiff(paste(name,"_auc.tiff",sep=""),
                         width = 6.5, height = 6.5,units="in",res=300,compression="none")
    ProduceResult(list,distribution,aging,AUC=T)
    if(save) dev.off()}
  
  ####
  ####
  if(MSE){
    
    # if(save) tiff(paste(name,"_mse_pred.tiff",sep=""),
    #                 width = 6.5, height = 6.5,units="in",res=300,compression="none")
    ProduceResult(list,distribution,aging,mse=T)
    # if(save) dev.off()
    
  }
  
  if(MSEP){
    
    # if(save) tiff(paste(name,"_mse_pred.tiff",sep=""),
    #                 width = 6.5, height = 6.5,units="in",res=300,compression="none")
    ProduceResult(list,distribution,aging,msep=T)
    # if(save) dev.off()
    
  }
  
  if(varianceplots){
    
    if(save) tiff(paste(name,"_var_pred.tiff",sep=""),
                  width = 6.5, height = 6.5,units="in",res=300,compression="none")
    ProduceResult(list,distribution,aging,varp=T)
    if(save) dev.off()
    
    # if(save) tiff(paste(name,"_var_brier.tiff",sep=""),
    #               width = 6.5, height = 6.5,units="in",res=300,compression="none")
    # ProduceResult(list,distribution,aging,varb=T)
    # if(save) dev.off()
    # 
    # if(save) tiff(paste(name,"_var_auc.tiff",sep=""),
    #               width = 6.5, height = 6.5,units="in",res=300,compression="none")
    # ProduceResult(list,distribution,aging,varc=T)
    # if(save) dev.off()
  }
}

# A function to get the numerical results for landmarks s=0, s=13 and s=26 (1,14,27 here)
# Uses sprintf to round all numbers correctly and prints a .html table that can be pasted into Word

quicktable <- function(list,lms,brier=F,root=T,AUC=F,RMSE=F,RMSEP=F,print=T){
  if(RMSE){
    lmv <- data.frame(Result(list,1,giveVAR=T))
    lm <- data.frame(Result(list,1))
    if(list[[1]][[1]][1,1]==n) lm <- lm[,c("nval","truegeo","KM","LMpred","Spred","Starpred","WGpred","WGnull","WGsterilpred","WGnullsteril")] else
    lm <- lm[,c("truegeo","KM","LMpred","Spred","Starpred","WGpred","WGnull","WGsterilpred","WGnullsteril")]
    if(list[[1]][[1]][1,1]==n) lmv <- lmv[,c("nval","truegeo","KM","LMpred","Spred","Starpred","WGpred","WGnull","WGsterilpred","WGnullsteril")] else
    lmv <- lmv[,c("truegeo","KM","LMpred","Spred","Starpred","WGpred","WGnull","WGsterilpred","WGnullsteril")]
    
    lm$trueMSE <- lmv$truegeo
    lm$kmMSE <- (lm$KM-lm$truegeo)^2+lmv$KM
    lm$lmMSE <- (lm$LMpred-lm$truegeo)^2+lmv$LMpred
    lm$sMSE <- (lm$Spred-lm$truegeo)^2+lmv$Spred
    lm$starMSE <- (lm$Starpred-lm$truegeo)^2+lmv$Starpred
    lm$wgMSE <- (lm$WGpred-lm$truegeo)^2+lmv$WGpred
    lm$wgnullMSE <- (lm$WGnull-lm$truegeo)^2+lmv$WGnull
    lm$wgnullsterilMSE <- (lm$WGnullsteril-lm$truegeo)^2+lmv$WGnullsteril
    lm$wgsterilMSE <- (lm$WGsterilpred-lm$truegeo)^2+lmv$WGsterilpred
    
    if(root){
      lm$trueMSE <- sqrt(lm$trueMSE)*100
      lm$kmMSE <- sqrt(lm$kmMSE)*100
      lm$lmMSE <- sqrt(lm$lmMSE)*100
      lm$sMSE <- sqrt(lm$sMSE)*100
      lm$starMSE <- sqrt(lm$starMSE)*100
      lm$wgMSE <- sqrt(lm$wgMSE)*100
      lm$wgnullMSE <- sqrt(lm$wgnullMSE)*100
      lm$wgnullsterilMSE <- sqrt(lm$wgnullsterilMSE)*100
      lm$wgsterilMSE <- sqrt(lm$wgsterilMSE)*100
    }
    
    dec <- function(x,k){
      res <- rep(NA,length(x))
      for(i in 1:length(x)){
      if(x[i]>=1) res[i] <- trimws(format(round(x[i], k-1), nsmall=(k-1))) else res[i] <- round(x[i],k)
      }
      return(res)
    }
    
    tab <- matrix(nrow=3,ncol=8)
    if(list[[1]][[1]][1,1]==n) tab[,1] <-  round(lm$n[lms],0)
    tab[,5] <- dec(lm$wgsterilMSE[lms],3)
    tab[,6] <- dec(lm$wgMSE[lms],3)
    tab[,2] <- dec(lm$lmMSE[lms],3)
    tab[,3] <- dec(lm$sMSE[lms],3)
    tab[,4] <- dec(lm$starMSE[lms],3)
    tab[,7] <- dec(lm$kmMSE[lms],3)
    tab[,8] <- dec(lm$trueMSE[lms],3)

    printfunc(tab,file=paste("tabRMSE_",i,".html",sep=""))
    return(print(tab))
    
  } else if(RMSEP){
    lm <- data.frame(Result(list,1))
    if(list[[1]][[1]][1,1]==n) mse <- lm[,c("nval","MSEtrue","MSEKM","MSELM","MSES","MSEstar","MSEwgnull","MSEwgnullst",
     "MSEwg","MSEwgs")] else
       mse <- lm[,c("MSEtrue","MSEKM","MSELM","MSES","MSEstar","MSEwgnull","MSEwgnullst","MSEwg","MSEwgs")]
    mse <- sqrt(mse)
    mse <- mse*100
    
    dec <- function(x,k){
      res <- rep(NA,length(x))
      for(i in 1:length(x)){
        if(x[i]>=1) res[i] <- trimws(format(round(x[i], k-1), nsmall=(k-1))) else res[i] <- round(x[i],k)
      }
      return(res)
    }
    
    tab <- matrix(nrow=3,ncol=8)
    if(list[[1]][[1]][1,1]==n) tab[,1] <-  round(lm$n[lms],0)
    tab[,5] <- dec(mse$MSEwgs[lms],2)
    tab[,6] <- dec(mse$MSEwg[lms],2)
    tab[,2] <- dec(mse$MSELM[lms],2)
    tab[,3] <- dec(mse$MSES[lms],2)
    tab[,4] <- dec(mse$MSEstar[lms],2)
    tab[,7] <- dec(mse$MSEKM[lms],2)
    tab[,8] <- mse$MSEtrue[lms]
    
    printfunc(tab,file=paste("tabRMSEP_",i,".html",sep=""))
    return(print(tab))
  
  } else if(brier){
      
    lm <- data.frame(Result(list,1))
    tab <- matrix(nrow=3,ncol=7)
    tab[,4] <- round(lm$WGsterilbrier[lms],3)
    tab[,5] <- round(lm$WGbrier[lms],3)
    tab[,1] <- round(lm$LMbrier[lms],3)
    tab[,2] <- round(lm$Sbrier[lms],3)
    tab[,3] <- round(lm$Starbrier[lms],3)
    tab[,6] <- round(lm$KMbrier[lms],3)
    tab[,7] <- round(lm$Btrue[lms],3)

    printfunc(tab,file=paste("tabBr_",i,".html",sep=""),digits=3)
    
    return(print(tab))
  }  else if(AUC){
  lm <- data.frame(Result(list,1))
  tab <- matrix(nrow=3,ncol=7)
  tab[,4] <- round(lm$WGsterilAUC[lms],3)
  tab[,5] <- round(lm$WGAUC[lms],3)
  tab[,1] <- round(lm$LMAUC[lms],3)
  tab[,2] <- round(lm$SAUC[lms],3)
  tab[,3] <- round(lm$STARAUC[lms],3)
  tab[,6] <- round(lm$KMAUC[lms],3)
  tab[,7] <- round(lm$Ctrue[lms],3)
  
  printfunc(tab,file=paste("tabAUC_",i,".html",sep=""),digits=3)
  return(print(tab))
  } else
  
  lm <- data.frame(Result(list,1))
  tab <- matrix(nrow=3,ncol=8)
  
  if(list[[1]][[1]][1,1]==n) tab[,1] <-  round(lm$n[lms],0)
  tab[,5] <- as.numeric((sprintf("%.3f",round(lm$WGsterilpred[lms],3))))
  tab[,6] <- as.numeric((sprintf("%.3f",round(lm$WGpred[lms],3))))
  tab[,2] <- as.numeric((sprintf("%.3f",round(lm$LMpred[lms],3))))
  tab[,3] <- as.numeric((sprintf("%.3f",round(lm$Spred[lms],3))))
  tab[,4] <- as.numeric((sprintf("%.3f",round(lm$Starpred[lms],3))))
  tab[,7] <- as.numeric((sprintf("%.3f",round(lm$KM[lms],3))))
  tab[,8] <- as.numeric((sprintf("%.3f",round(lm$truegeo[lms],3))))

  printfunc(tab,digits=3,file=paste("tabP_",i,".html",sep=""))
  return(print(tab))
}

# A quick function to print a .html table using xtable

printfunc <- function(table,digits=2,file="table.html"){
    print(xtable(table,digits=digits),file=file,type="html")
}


##### END
####
###
##
#
