# Supplementary material for: A comparison of the beta‐geometric model with landmarking for dynamic prediction of time to pregnancy
Source: Biom J. 2019 Nov 18;62(1):175–90. doi: 10.1002/bimj.201900155 (PMC6973003; doi:10.1002/bimj.201900155)
Supplement: Supplementary file 2 — Supporting Information [file BIMJ-62-175-s001.zip › Code/sim_readresults.R]

##
## File in which we can read simulation results and produce plots and tables
## Coded by Rik van Eekelen
## Last update: 22-07-2019
##

setwd("XXXX/Eekelen") ## change to your working directory

source("sim_readfunctions.R")
# load(paste(wd,"/Simulaties/simresults.RData",sep=""))
load("scenarios.RData")

# Set simulation parameters that do not change between secnarios
# nsim <- 1 # number of simulations
n <- 6000 # sample size at time zero
coef.age1 <- -.03 # Coefficient for age years <33
coef.age2 <- -.15 # Coefficient for age years >33
coef.duur <- -.25 # Coefficient for duration years
cuts <- 0:26 # Landmark timepoints
short <- F # Test option that only does three landmarks, set to FALSE

library(tidyverse)
all_files <- list.files("Simulation results",pattern = "oneres", full.names = TRUE)
intern_files <- list.files("Simulation results/Internal",pattern = "oneres", full.names = TRUE)

res_0 <- res_0_nosterilcens <- res_0_nosteril <- res_bg_nosterilcens <- res_bg_aging_nosterilcens <- res_bg_nocens <-
  res_bg_nosteril <- res_bg <- res_bg_aging <- res_compr <- res_compr_aging <- res_normal <-
  res_normal_aging <- res_bg_intern <- list()

for(i in 1:length(all_files)){
  
  load(all_files[i]); a <- res;rm(res)
  res_0[i] <- a[[1]]
  res_0_nosteril[i]<- a[[2]]
  res_0_nosterilcens[i]<- a[[3]]
  res_bg_nosterilcens[i] <- a[[4]]
  res_bg_aging_nosterilcens[i] <- a[[5]]
  res_bg_nocens[i] <- a[[6]]
  res_bg_nosteril[i] <- a[[7]]
  res_bg[i]<- a[[8]]
  res_bg_aging[i] <- a[[9]]
  res_normal[i] <- a[[12]]
  res_normal_aging[i] <- a[[13]]
  res_compr[i] <- a[[10]]
  res_compr_aging[i] <- a[[11]]

}

for(i in 1:length(intern_files)){
  load(intern_files[i]); a <- res;rm(res)
  res_bg_intern[[i]] <- a[[1]][[1]]
  res_bg_intern[[i]][[1]]$MSEtest <- 0
  res_bg_intern[[i]][[1]]$n <- res_bg_intern[[i]][[1]]$nval
}

scenarios$data <- vector("list",length=nrow(scenarios))
scenarios$data[[1]] <- res_0
scenarios$data[[2]] <- res_0_nosteril
scenarios$data[[3]] <- res_0_nosterilcens
scenarios$data[[4]] <- res_bg_nosterilcens
scenarios$data[[5]] <- res_bg_aging_nosterilcens
scenarios$data[[6]] <- res_bg_nocens
scenarios$data[[7]] <- res_bg_nosteril
scenarios$data[[8]] <- res_bg
scenarios$data[[9]] <- res_bg_aging
scenarios$data[[10]] <- res_normal
scenarios$data[[11]] <- res_normal_aging
scenarios$data[[12]] <- res_compr
scenarios$data[[13]] <- res_compr_aging
scenarios$data[[14]] <- res_bg_intern

# Continue with relevant scenarios for paper
paper <- scenarios[c(8,7,9,6,1,2,12,13,10,11),]
titles <- 1:10
# The next function produces the main output for the paper, the plots for Figure 1:
# (takes a long time with results from 1000 replications, but only takes a couple of mins with 100)
for(i in titles){
ProduceResultAll(paper$name[i],title=titles[i],paper$data[[i]],paper$distribution[i],
                   paper$aging[i],save=T,aucp=F,brierp=F,MSE=F)
}

# Seperate for the internal validation scenario (takes about 2 minutes):
ProduceResultAll(scenarios$name[14],title=11,scenarios$data[[14]],
                 scenarios$distribution[14],scenarios$aging[14],save=T,aucp=F,brierp=F,MSE=F)

# Finding results for one parameter over all simulation replications
# E.g. theta parameter for model 5 (beta-geometric without sterility parameter)
s <- sapply(1:length(res_bg),function(X) res_bg[[X]][[3]]$wg_var)
summary(s)
exp(mean(s))

# Estimated sterile fraction at time zero
s <- sapply(1:length(res_bg),function(X) res_bg[[X]][[3]]$wgsteril_st)
plot(density(s,na.rm=T))
summary(s)
plogis(mean(s,na.rm=T)) # Average is close to zero
plogis(median(s,na.rm=T)) # Median is approximately 26%

# Estimated sterile fraction at time zero with a lot more information available (no censoring)
s <- sapply(1:length(res_bg),function(X) res_bg_nocens[[X]][[3]]$wgsteril_st)
plot(density(s,na.rm=T))
summary(s)
plogis(mean(s,na.rm=T)) # Average is now 28%
plogis(median(s,na.rm=T)) # Median is the correct 30%

# Check convergence for Table Supp-II (different result from paper due to 100 replications):
ProduceResult(paper$data[[2]],"2",F,na=T)
# Just switch scenarios to get all results

# Quickly derive results for tables
# This function saves .html file that you can quickly copy/paste in Word
# .html files are renamed with scenario name and table output
lms <- c(1,14,27) # Landmark numbers (values for s)

# Loop for all 10 scenarios
for(i in 1:10) quicktable(paper$data[[i]],lms=lms) # Average prediction, no longer used in paper
for(i in 1:10) quicktable(paper$data[[i]],brier=T,lms=lms) # Brier score
for(i in 1:10) quicktable(paper$data[[i]],AUC=T,lms=lms) # AUC
for(i in 1:10) quicktable(paper$data[[i]],RMSE=T,lms=lms) # RMSE
for(i in 1:10) quicktable(paper$data[[i]],RMSEP=T,lms=lms) # RMSPE

# Add internal validation scenario
quicktable(res_bg_intern,lms=lms) # Average prediction, no longer used
quicktable(res_bg_intern,brier=T,lms=lms) # Brier score
quicktable(res_bg_intern,AUC=T,lms=lms) # AUC
quicktable(res_bg_intern,RMSE=T,lms=lms) # RMSE (cohort-level prediction)
quicktable(res_bg_intern,RMSEP=T,lms=lms) # RMSEP (individual predictions, error averaged)


#### END OF FILE.
###
##
#
