# Supplementary material for: A comparison of the beta‐geometric model with landmarking for dynamic prediction of time to pregnancy
Source: Biom J. 2019 Nov 18;62(1):175–90. doi: 10.1002/bimj.201900155 (PMC6973003; doi:10.1002/bimj.201900155)
Supplement: Supplementary file 2 — Supporting Information [file BIMJ-62-175-s001.zip › Code/simulation_functions_extern.R]

##
## File containing all simulation functions for the internal validation scenario
## Coded by Rik van Eekelen
## Last update: 24-07-2019
##

library(survival) # for survfit and coxph
library(dynpred) # For cut function
library(rms) # For cph
library(xtable) # For making tables
library(ipred) # For sbrier

# This function creates the cohort datasets that are used throughout simulations
dat_sim <- function(n,c,b,prob.cens,coef.age1,coef.age2,coef.duur,prob.sterile,aging=F,distribution="beta-geo"){
  
  # Creation of data
  # Step 1: first, generate covariates
  
  age <- rnorm(n,34,5)
  age1 <- pmin(age,33)
  age2 <- pmax(0,age-33)
  duursubf <- rexp(n,rate=.8)+1
  
  # Step 2: create individual intercept/mu
  c.r <- exp(log(c)+coef.age1*age1+coef.age2*age2+coef.duur*duursubf)
  
  # One theta value
  theta <- .15
  # Transform c.r to mu
  mu <- c.r/(1+c.r)
  
  # Step 2: we draw individual survival probabilities from the requested distribution using the mu's
  
  if(distribution=="no frailty")                 probsurv <- mu else
    if(distribution=="beta-geometric")             probsurv <- rbeta(n,(mu/theta),((1-mu)/theta)) else
      if(distribution=="compressed beta-geometric")  probsurv <- rbeta(n,(mu/theta),((1-mu)/theta))*0.6 else
        if(distribution=="triangle")                {  p <- c.r/(1+c.r)
        probsurv <- rtriang(n,min=0,max=.2,mode=p)} else
          if(distribution=="normal-geometric")        {  lo <- -1.5+coef.age1*age1+coef.age2*age2+coef.duur*duursubf
          probsurv <- rnorm(n,lo,1)
          probsurv <- exp(probsurv)/(1+exp(probsurv))} else
            if(distribution=="uniform-geometric")          probsurv <- runif(n,0,.4)
  
  # Step 3: derivation of censoring times when prob.cens is nonzero
  if(prob.cens>0) {censtime <- rgeom(n,prob.cens)+1}  else {censtime <- rep(9999,n)}
  
  # Step 4: derivation of sterile couples
  sterile <- rbinom(n,1,prob.sterile)
  probsurv[sterile==1] <- 0 # Set to 0
  mu[sterile==1] <- 0
  
  # Step 5: use the probabilities to draw random survival times
  if(aging==FALSE) {survtime <- rgeom(n,probsurv)+1
  survtime[is.na(survtime)] <- 9999}
  
  # If aging over time needs to be incorporated, build a loop where the true probabilities
  # decline by a known rate (same coefficient as before, age.coef2) but only for women over 33 years old
  if(aging){
    # survtime <- success <- cens <- rep(0,n)
    survtime <- rep(NA,n)
    pr <- success <- as.data.frame(matrix(ncol=53,nrow=n))
    pr$V1 <- probsurv
    sc <- ifelse(age>33,1,ifelse(age>29 & age<33,2,ifelse(age<29,3,NA)))
    t <- ceiling(abs(age[sc==2]*13-429))
    
    # Faster
    pr[sc==3,] <- pr$V1[sc==3]
    pr[sc==1,2:53] <- sapply(1:52,function(X) plogis(qlogis(pr[sc==1,1])+(X/13)*coef.age2))
    pr[sc==2,2:53] <- sapply(1:52,function(X) plogis(qlogis(pr[sc==2,1])+(ifelse((X-t+1)>0,(X-t+1),0)/13)*coef.age2))
    for(i in 1:53) success[,i] <- rbinom(n,1,pr[,i])
    for(i in 1:n) survtime[i] <- which(success[i,]==1)[1]
    survtime[is.na(survtime)] <- 999
  }
  
  # Step 6: Compare survival time to censtime to decide if couple experiences pregnancy during
  # the study and what the follow-up is during the study.
  # If couple becomes pregnant ev is 1, otherwise 0 (censored or sterile)
  
  ev <- ifelse(survtime<=censtime & sterile==0,1,0)
  
  # Determine follow up time
  follow.time <- ifelse(survtime<=censtime,survtime,censtime)  
  follow.time[sterile==1] <- censtime[sterile==1]
  
  # Step 7: truncate data at maximum follow up time (administrative)
  # Maximum follow time is 52 cycles, everyone with follow up longer
  # than 52 is censored
  ev <- ifelse(follow.time>(52), 0, ev)
  follow.time <- ifelse(follow.time>(52), (52), follow.time)
  
  time <- follow.time
  # Add id numbers
  id <- 1:n
  
  # Step 8: Create dataset.
  data <- as.data.frame(cbind(mu,probsurv,sterile,survtime,censtime,time,ev,
                              c.r,age,age1,age2,duursubf,id))
  
  # Now we have created a datafile of the studied cohort 
  # Return list of probabilities per cycle as well, if aging=T is requested
  if(aging) return(list(pr,data)) else return(data)
}

## Function to quickly read Cox fits
readfit <- function(fit){
  b <- fit$coef
  se <- sqrt(diag(fit$var))
  (r <- data.frame(round(cbind(Beta=b,pvalue=2*(1-pnorm(abs(b/se))),
                               LowCI=exp(b-1.96*se),Exp=exp(b),HighCI=exp(b+1.96*se)),4)))
}

## Function to calculate the true geometric probabilities
cyclef <- function(p,s,e) 1-prod(p[s:e])

# Fit null WG model without sterility. Function to feed into optim
estbetageo_noster3 <- function(p,dataset,rescale=T)
  # Beta-Geometric likelihood without sterility
{
  Data = dataset$time
  Censor = 1-dataset$ev
  Dat=Count(Data,Censor)
  N1=length(Dat$N.o);N2=length(Dat$N.c)
  M=max(N1,N2)
  k = which.max(c(N1,N2))
  if(k==1){n=Dat$N.o;c=0*n;c[1:N2]=Dat$N.c}
  if(k==2){c=Dat$N.c;n=0*c;n[1:N1]=Dat$N.o}
  if(rescale){
    p[1] = exp(p[1])/(1+exp(p[1]))
    p[2] = exp(p[2])
  }
  Q = cumsum(log(1-p[1]+(0:(M-1))*p[2]) - log(1+p[2]*(0:(M-1))))
  g = Q + log(p[1]) - log(1-p[1]+(0:(M-1))*p[2])
  G = Q
  L = n*g + c*G
  return(sum(L))
}

# Function used in optim fits to get the sample sizes for censoring and pregnancy
Count <- function(Data=Y,Censor=!C){
  # Return counts of obs and cens data per cycle
  Obs=Data[!Censor]
  Cens=Data[!!Censor]
  # for observed data:
  N1=length(Obs)
  X=0
  if(N1>0){
    X=0*1:max(Obs)
    for(i in 1:max(Obs)){X[i]=length(Obs[Obs==i])}
  }
  #for censored data:
  N2=length(Cens)
  Xc=0
  if(N2>0){
    Xc=0*1:max(Cens)
    for(i in 1:max(Cens)){Xc[i]=length(Cens[Cens==i])}
  }
  list(N.obs = X, N.cens = Xc, ObsData = Obs, CensData = Cens)
}

# WG null model with sterility. Function to feed into optim
estbetageo <-function(p,dataset,rescale=T){
  # Beta-Geometric likelihood with sterility
  Data = dataset$time
  Censor = 1- dataset$ev
  Dat=Count(Data,Censor)
  N1=length(Dat$N.o);N2=length(Dat$N.c)
  M=max(N1,N2)
  k = which.max(c(N1,N2))
  if(k==1){n=Dat$N.o;c=0*n;c[1:N2]=Dat$N.c}
  if(k==2){c=Dat$N.c;n=0*c;n[1:N1]=Dat$N.o}
  
  if(rescale){
    p[1:2] = exp(p[1:2])/(1+exp(p[1:2]))
    p[3] = exp(p[3])
  }
  
  L=0*1:M
  
  for(j in 0:(M-1))
  {
    g=0;G=0;
    Q = sum(log(1-p[2]+(0:j)*p[3]) - log(1+p[3]*(0:j)))
    if(n[j+1]!=0){g = log(1-p[1]) + Q + log(p[2]) - log(1-p[2]+j*p[3])}
    if(c[j+1]!=0){G = log(p[1] + exp(Q)*(1-p[1]))}
    L[j+1] = n[j+1]*g + c[j+1]*G
  }
  
  return(sum(L))
}

# Fit WG model with covariates age and duration. Function to feed into optim
estbetageo_noster3_regr_sim <- function(p,data,rescale=T)
  # Beta-Geometric likelihood without sterility with covariates
{
  
  Y <- data$time
  C <- 1-data$ev
  X <- cbind(data$age1,data$age2,data$duursubf)
  
  if(rescale)
  {
    if(length(p) >3)
    {
      mu = exp(p[1]+X%*%p[3:length(p)])/(1+exp(p[1]+X%*%p[3:length(p)]))
    }
    else
    {
      mu = exp(p[1]+p[3]*X)/(1+exp(p[1]+p[3]*X)) 
    }
    th = exp(p[2])
  }
  Q <- rep(0,length(Y))
  g <- rep(0,length(Y))
  L <- rep(0,length(Y))
  for (j in 1:length(Y))
  {
    Q[j] = sum(log(1-mu[j]+(0:(Y[j]-1))*th) - log(1+th*(0:(Y[j]-1))))
    g[j] = Q[j] + log(mu[j]) - log(1-mu[j]+(Y[j]-1)*th)
    L[j] = (C[j]==0)*g[j] + (C[j]==1)*Q[j]
  }
  return(sum(L))
}

# Fit WG model with covariates age and duration and sterility parameter. Function to feed into optim
estbetageo_regr_sim <- function(p,data)
  # Beta-Geometric Regression Likelihood with sterility
{
  Y1 <- data$time
  C1 <- 1-data$ev
  X1 <- cbind(data$age1,data$age2,data$duursubf)
  X1=as.matrix(X1)
  
  M=length(Y1)
  L=0*1:M
  
  th=exp(p[3])
  
  Pi=0*1:M
  mu=Pi
  
  for(j in 1:M)
  {
    g=0;G=0
    if(sum(is.na(X1[j,]))==0)
    {           #### remove NA
      mu[j]=p[2]+(X1[j,]%*%p[4:length(p)])[1]
      Pi[j]=p[1]
      mu[j]=plogis(mu[j])
      Pi[j]=plogis(Pi[j])
      
      Q = sum(log(1-mu[j]+(0:(Y1[j]-1))*th) - log(1+th*(0:(Y1[j]-1))))
      if(C1[j]==0){g = (log(1-Pi[j]) + Q + log(mu[j]) - log(1-mu[j]+(Y1[j]-1)*th))}
      if(C1[j]==1){G = log(Pi[j] + exp(Q)*(1-Pi[j]))}
    }
    L[j] = g+G
  }
  #list(p=Pi,Mu=mu,q=Q)
  return(sum(L))
}

# Wrapper for fitting the null WG
getWGparam_sim <- function(dataset)
{
  guess=c(-1.33, -2.36)
  fit = optim(guess,estbetageo_noster3,
              data=dataset,control=list(maxit=10000,fnscale=-1),method='BFGS',hessian=T)
  vcov <- -solve(fit$hess)
  se <- sqrt(diag(vcov))  #compute standard errors
  minloglik <- fit$value
  cbind(fit$par,se,vcov,minloglik)
}

# Wrapper for fitting the null WG with sterility
getWGparam_steril_sim <- function(dataset)
{
  guess=c(-1,-1.33,-2.36)
  fit = optim(guess,estbetageo,
              data=dataset,control=list(maxit=10000,fnscale=-1),method='BFGS',hessian=T)
  vcov <- -solve(fit$hess)
  se <- sqrt(diag(vcov))  #compute standard errors
  minloglik <- fit$value
  cbind(fit$par,se,vcov,minloglik)
}

# Wrapper for fitting the WG model with covariates
getWGparam_regr_sim <- function(dataset)
{
  # Make sure all coefficients to be estimated are the same order of magnitude
  
  dataset$age1 <- dataset$age1/100
  dataset$age2 <- dataset$age2/10
  dataset$duursubf <- dataset$duursubf/10
  
  guess=c(-1.33, -2.36, -3.55 , -8.00, -2.62)
  fit = optim(guess,estbetageo_noster3_regr_sim,
              data=dataset,control=list(maxit=10000,fnscale=-1),method='BFGS',hessian=T)
  vcov <- -solve(fit$hess)
  se <- sqrt(diag(vcov))  #compute standard errors
  minloglik <- fit$value
  cbind(fit$par,se,vcov,minloglik)
}

# Wrapper for fitting the WG model with covariates and sterility
getWGparam_steril_regr_sim <- function(dataset)
{
  # Make sure all coefficients to be estimated are the same order of magnitude
  
  dataset$age1 <- dataset$age1/100
  dataset$age2 <- dataset$age2/10
  dataset$duursubf <- dataset$duursubf/10
  
  guess <- c(-5, -1.33, -2.36, -3.55 , -8.00, -2.62)
  fit = optim(guess,estbetageo_regr_sim,
              data=dataset,control=list(maxit=10000,fnscale=-1),method='BFGS',hessian=T)
  vcov <- -solve(fit$hess)
  se <- sqrt(diag(vcov))  #compute standard errors
  minloglik <- fit$value
  cbind(fit$par,se,vcov,minloglik)
}

## Function to transform results back from WG optim fit to usable parameters on the correct scale
readwgfit <- function(fit){
  b <- fit[,1]
  b[3] <- b[3]/100;b[4] <- b[4]/10;b[5] <- b[5]/10
  se <- fit[,2]
  se[3] <- se[3]/100;se[4] <-se[4]/10;se[5] <- se[5]/10
  (r <- data.frame(cbind(Beta=b,pvalue=2*(1-pnorm(abs(b/se))),
                         LowCI=exp(b-1.96*se),Exp=exp(b),HighCI=exp(b+1.96*se))))
}

# Apply WG model to derive predictions
Bgeopred <- function(int,theta,coef1,coef2,coef3,null=F,cov=NULL,m=0,j=NULL,givePI=F)
{
  if(null){
    mu <- exp(int)/(1+exp(int))
    res <- rep(1,(m+j));for(i in m:(m+j-1)) res[i+1]<-(1-mu+i*theta)/(1+i*theta)
    return(1-prod(res))}
  else   
    if(!is.null(cov)){
      pr=vector(length=nrow(cov))
      PI=vector(length=nrow(cov))
      for(k in 1:dim(cov)[1]){
        age1 <- pmin(cov[k,1],33)
        age2 <- pmax(0,cov[k,1]-33)
        PI[k] <- int+coef1*age1+coef2*age2+coef3*cov[k,2]
        mu <- exp(PI[k])/(1+exp(PI[k]))
        res <- rep(1,(m+j));for(i in m:(m+j-1)) res[i+1]<-(1-mu+i*theta)/(1+i*theta)
        pr[k] <-  1-prod(res)}
      if(givePI) return(PI)    else return(pr)}
}

# Quickly derive K-M estimates for a certain time point
km_est <- function(km,time) {
  t <- which(km$time>time)[1]
  t <- ifelse(is.na(t),which(km$time==time)[1]+1,t)
  c(km$time[t-1],1-km$surv[t-1])
}

## Complete wrapper function for all simulations
compare_sim <- function(nsim,n,c,b,prob.cens,prob.sterile,coef.age1,coef.age2,coef.duur,cuts,
                         aging=F,short=F,distribution="beta-geo",seed=seed){
  res <- vector("list",nsim) # Create list for results
  
  # Start replication
  for(j in 1:nsim){
    
    # Keep track of which replication the program is running
    pre <- rep("\b", 2 * (floor(log10(nsim)) + 1) + 1)
    cat(pre,j,"/",nsim,sep = ""); flush.console()
    
    # Derive dataset
    set.seed(seed) # starting seed for reproducability
    dat <- dat_sim(n=n,c=c,b=b,prob.cens=prob.cens,prob.sterile,coef.age1=coef.age1,coef.age2=coef.age2,
                   coef.duur=coef.duur,aging=aging,distribution=distribution)
    if(aging) {cyclepr <- dat[[1]];dat <- data.frame(dat[[2]])}
    set.seed(seed+1e4) # starting seed for reproducability, different dataset
    val <- dat_sim(n=n,c=c,b=b,prob.cens=prob.cens,prob.sterile,coef.age1=coef.age1,coef.age2=coef.age2,
                   coef.duur=coef.duur,aging=aging,distribution=distribution)
    if(aging) {cyclepr2 <- val[[1]];val <- data.frame(val[[2]])}
    
    # Create dataset stacking landmarks and fit models
    super <- NULL
    for(i in 1:length(cuts)){
      lm <- cutLM(dat,list(time="time",status="ev"),LM=cuts[i],horizon=(cuts[i]+13),covs=
                    list(fixed=c(names(dat))))
      lm$landmark <- lm$LM
      lm$LM <- lm$time.1 <- lm$ev.1 <- NULL 
      super <- rbind(super,lm)
    }
    rm(lm,i)
    
    # Landmark stacked dataset for validation data
    super2 <- NULL
    for(i in 1:length(cuts)){
      lm <- cutLM(val,list(time="time",status="ev"),LM=cuts[i],horizon=(cuts[i]+13),covs=
                    list(fixed=c(names(dat))))
      lm$landmark <- lm$LM
      lm$LM <- lm$time.1 <- lm$ev.1 <- NULL 
      super2 <- rbind(super2,lm)
    }
    rm(lm,i)
    
    # Fit ipl model
    f <- cph(Surv(time,ev)~lsp(age,33)+duursubf+cluster(id)+strat(landmark),data=super,x=T,y=T,surv=T)
    haz <- data.frame(basehaz(f,centered=F))
    
    # Now create IPL* fit from van Houwelingen and Putter
    # First transform landmark covariate to range 0 to 1
    f2 <- function(t) (t/max(cuts))
    f3 <- function(t) (t/max(cuts))^2
    # f4 <- function(t) (t/max(cuts))^3
    super$LM1 <- f2(super$landmark)
    super$LM2 <- f3(super$landmark)
    super2$LM1 <- f2(super2$landmark)
    super2$LM2 <- f3(super2$landmark)
    # super$LM3 <- f4(super$landmark)
    
    # Fit ipl* model
    fstar <- cph(Surv(time,ev)~lsp(age,33)+duursubf+cluster(id)+LM1+LM2,data=super,x=T,y=T,surv=T)
    
    # ipl models are done, continue with beta-geometric WG fit:
    
    # Null:
    null <- getWGparam_sim(data=dat)
    # Null with steril:
    wgsterilnullfit <- getWGparam_steril_sim(dat)
    
    # WG fits including covariates (take a lot longer to fit)
    wgfit <- getWGparam_regr_sim(dat)
    wgsterilfit <- try(getWGparam_steril_regr_sim(dat)) # Might not converge so use try
    
    # Recode parameters such they are usable in our Bgeopred function
    wga1 <- readwgfit(wgfit)[3,1];wga2 <- readwgfit(wgfit)[4,1];wgd <- readwgfit(wgfit)[5,1]
    if(class(wgsterilfit)=="matrix") {wgsa1 <- wgsterilfit[4,1]/100;wgsa2 <- wgsterilfit[5,1]/10;wgsd <- wgsterilfit[6,1]/10}
    
    #### All fits are now done, we continue to apply the models in all 27 landmarks
    if(short) max <- 3 else max <- length(cuts) # in case we only want to see if it runs, shorter version
    
    l <- vector("list",length=length(cuts)) ## For saving all seperate landmark Cox fits for validation
    
    # Create a lot of vectors to store our results
    MSEtrue <- MSEwg <- MSEwgs <- MSEwgn <- MSEwgsn <- MSEsu <- MSEstar <- MSElmp <- MSEkm <- true <-
      truegeo <- Ctrue <- Btrue <- km <- wg <- wgs <- wgnull <- wgnulls <- lmp <- su <- sustar <- nlm <- nlm2 <-  Cwg <- Cwgs <- Clmp <-
      Csu <- Csustar <- Cwgns <- Bwg <- Bwgs <- Blmp <- Bsu <- Bkm <- Ckm <- Cwgn <- kmm <- wgm <- wgsm <- wgnullm <- wgnullsm <- lmpm <-
      sum <- sustarm <- Bwgn <- Bwgns <- Bsustar <- rep(NA,length(cuts))
    
    
    ### Start the loop for landmark results
    
    for(i in 1:max){
      lm <- super[super$landmark==cuts[i],] # Get original landmark for Kaplan-Meier estimate later
      nlm[i] <- nrow(lm) # Store sample size in training data
      lm$time[lm$time==(cuts[i]+13) & lm$ev==0] <- (cuts[i]+13)+.1 # Add .1 time for correct Brier score

      lmv <- super2[super2$landmark==cuts[i],] # Get validation landmark
      nlm2[i] <- nrow(lmv) # Store sample size in validation data
      lmv$time[lmv$time==(cuts[i]+13) & lmv$ev==0] <- (cuts[i]+13)+.1 # Add .1 time for correct Brier score
      
      # Get true probabilities (for scenarios with or without aging)
      if(aging) probs2 <- cyclepr2[val$time>=(cuts[i]+1),(cuts[i]+1):(cuts[i]+13)]
      if(aging) geo2 <- as.numeric(1-(apply(1-probs2,1,prod))) else geo2 <- 1-(1-lmv$probsurv)^13 
      
      # Calculate average probability
      truegeo[i] <- mean(geo2)
      # Calculate c-statistic
      Ctrue[i] <- rcorr.cens(-geo2,Surv(lmv$time,lmv$ev))[1]
      # Calculate right-censored Brier score over landmark time
      Btrue[i] <- as.numeric(sbrier(Surv(lmv$time,lmv$ev),1-geo2,btime=cuts[i]+13))[1]
      # Store true probability per cycle in this landmark
      true[i] <- mean(lmv$probsurv)
      # Calculate MSE using true probabilities (which reduces to variance only)      
      MSEtrue[i] <- mean((geo2-geo2)^2)
      
      ##### These steps are repeated for all of the other methods, starting with the Kaplan Meier
      
      # Kaplan-Meier
      k <- survfit(Surv(time,ev)~1,lm) # KM estimator should be from training data
      km[i] <- 1-tail(k$surv,1)
      MSEkm[i] <- mean((km[i]-geo2)^2)
      kmm[i] <- (km[i]-mean(geo2))^2
      Bkm[i] <- as.numeric(sbrier(Surv(lmv$time,lmv$ev),1-rep(km[i],nrow(lmv)),btime=cuts[i]+13))[1]
      Ckm[i] <- rcorr.cens(-(rep(km[i],nrow(lmv))),Surv(lmv$time,lmv$ev))[1]

      # Fit Cox model on this specific landmark, then calculate our results
      
      l[[i]] <- cph(Surv(time,ev)~lsp(age,33)+duursubf,data=super[super$landmark==cuts[i],],x=T,y=T,iter=20)
      if(l[[i]]$coef[1]<4 & l[[i]]$coef[1]>-4 & l[[i]]$coef[2]<4 & l[[i]]$coef[2]>-4) {
        pred <- 1-survest(l[[i]],newdata=lmv,time=(cuts[i]+13))$surv
        lmp[i] <- mean(pred)
        Clmp[i] <- rcorr.cens(-pred,Surv(lmv$time,lmv$ev))[1]
        Blmp[i] <- as.numeric(sbrier(Surv(lmv$time,lmv$ev),1-pred,btime=cuts[i]+13))[1]
        MSElmp[i] <- mean((pred-geo2)^2)
        lmpm[i] <- (lmp[i]-mean(geo2))^2
        rm(pred)}
      
      # Results from super landmark model (ipl)
      predlp <- predict(f,newdata=lmv)+f$center
      surv <- exp(-tail(haz$hazard[haz$strata==paste("landmark=",cuts[i],sep="")],1))
      pred <- as.numeric(1-surv^exp(predlp))
      su[i] <- mean(pred)
      
      Csu[i] <- rcorr.cens(-pred,Surv(lmv$time,lmv$ev))[1]
      Bsu[i] <- as.numeric(sbrier(Surv(lmv$time,lmv$ev),1-pred,btime=cuts[i]+13))[1]
      MSEsu[i] <- mean((pred-geo2)^2)
      sum[i] <- (su[i]-mean(geo2))^2

      rm(pred,predlp,surv)
      
      # Results from super landmark model modelling baseline hazards (ipl*)
      pred <- 1-survest(fstar,newdata=lmv,times=(cuts[i]+13))$surv
      sustar[i] <- mean(pred)
      
      Csustar[i] <- rcorr.cens(-pred,Surv(lmv$time,lmv$ev))[1]
      Bsustar[i] <- as.numeric(sbrier(Surv(lmv$time,lmv$ev),1-pred,btime=cuts[i]+13))[1]
      MSEstar[i] <- mean((pred-geo2)^2)
      sustarm[i] <- (sustar[i]-mean(geo2))^2
      rm(pred)
      
      # Results from WG models
      
      # Null
      pred <- Bgeopred(int=null[1,1],theta=exp(null[2,1]),null=T,m=cuts[i],j=13)
      wgnull[i] <- pred
      MSEwgn[i] <- mean((wgnull[i]-geo2)^2)
      wgnullm[i] <- (wgnull[i]-mean(geo2))^2
      Cwgn[i] <- rcorr.cens(-rep(wgnull[i],nrow(lmv)),Surv(lmv$time,lmv$ev))[1]
      Bwgn[i] <- as.numeric(sbrier(Surv(lmv$time,lmv$ev),1-rep(wgnull[i],nrow(lmv)),btime=cuts[i]+13))[1]
      rm(pred)
      
      # Null with steril
      # We have to update the sterility parameter 'st' for the landmark we are in
      pred <- Bgeopred(int=wgsterilnullfit[2,1],theta=exp(wgsterilnullfit[3,1]),null=T,m=cuts[i],j=13)
      temp <- 1-Bgeopred(int=wgsterilnullfit[2,1],theta=exp(wgsterilnullfit[3,1]),null=T,m=0,j=cuts[i])*
        (1-plogis(wgsterilnullfit[1,1])) # temporary used prediction to update sterility parameter
      if(cuts[i]==0) temp <- 1 # At time zero, everyone is still in the cohort
      st <- plogis(wgsterilnullfit[1,1])/(plogis(wgsterilnullfit[1,1])+(1-plogis(wgsterilnullfit[1,1]))*temp)
      wgnulls[i] <- pred*(1-st)
      MSEwgsn[i] <- mean((wgnulls[i]-geo2)^2)
      wgnullsm[i] <- (wgnulls[i]-mean(geo2))^2
      Cwgns[i] <- rcorr.cens(-rep(wgnulls[i],nrow(lmv)),Surv(lmv$time,lmv$ev))[1]
      Bwgns[i] <- as.numeric(sbrier(Surv(lmv$time,lmv$ev),1-rep(wgnulls[i],nrow(lmv)),btime=cuts[i]+13))[1]
      rm(pred,temp,st)
      
      # WG with covariates without steril
      cov2 <- cbind(lmv$age,lmv$duursubf) # Get covariates
      pred2 <- Bgeopred(int=wgfit[1,1],theta=exp(wgfit[2,1]),coef1=wga1,coef2=wga2,coef3=wgd,
                        cov=cov2,m=cuts[i],j=13)
      MSEwg[i] <- mean((pred2-geo2)^2)
      wg[i] <- mean(pred2)
      wgm[i] <- (wg[i]-mean(geo2))^2
      Cwg[i] <- rcorr.cens(-pred2,Surv(lmv$time,lmv$ev))[1]
      Bwg[i] <- as.numeric(sbrier(Surv(lmv$time,lmv$ev),1-pred2,btime=cuts[i]+13))[1]
      rm(cov2,pred2)

      # WG with covariates and steril
      # This model did not always converge. To work around this, put a ==matrix check to see if
      # the model exists i.e. if it was fitted and converged
      # We again have to update the sterility parameter 'st2'
      if(class(wgsterilfit)=="matrix"){ 
        cov2 <- cbind(lmv$age,lmv$duursubf) # Get covariates
        pred2 <- Bgeopred(int=wgsterilfit[2,1],theta=exp(wgsterilfit[3,1]),coef1=wgsa1,coef2=wgsa2,coef3=wgsd,
                          cov=cov2,m=cuts[i],j=13)
        temp <- 1-(mean(Bgeopred(int=wgsterilfit[2,1],theta=exp(wgsterilfit[3,1]),coef1=wgsa1,coef2=wgsa2,coef3=wgsd,
                                 cov=cbind(val$age,val$duursubf),m=0,j=cuts[i])*(1-plogis(wgsterilfit[1,1]))))
        if(cuts[i]==0) temp <- 1
        st2 <- plogis(wgsterilfit[1,1])/(plogis(wgsterilfit[1,1])+(1-plogis(wgsterilfit[1,1]))*temp)
        pred2 <- pred2*(1-st2)
        wgs[i] <- mean(pred2)
        MSEwgs[i] <- mean((pred2-geo2)^2)
        wgsm[i] <- (wgs[i]-mean(geo2))^2
        Cwgs[i] <- rcorr.cens(-pred2,Surv(lmv$time,lmv$ev))[1]
        Bwgs[i] <- as.numeric(sbrier(Surv(lmv$time,lmv$ev),1-pred2,btime=cuts[i]+13))[1]
        rm(temp,st2,pred2,st2)
      }
    }
    ## If the landmark loop has finished, our simulation replication is over.
   
    # Create dataframe with results
    d <- data.frame(nval=nlm2,true=true,truegeo=truegeo,KM=km,LMpred=lmp,WGnull=wgnull,WGnullsteril=wgnulls,WGpred=wg,
                    WGsterilpred=wgs,Spred=su,Starpred=sustar,Btrue=Btrue,KMbrier=Bkm,LMbrier=Blmp,WGbrier=Bwg,WGnullbrier=Bwgn,
                    WGsterilnullbrier=Bwgns,WGsterilbrier=Bwgs,Sbrier=Bsu,Starbrier=Bsustar,Ctrue=Ctrue,KMAUC=Ckm,LMAUC=Clmp,
                    WGnullAUC=Cwgn,WGnullsterilAUC=Cwgns,WGsterilAUC=Cwgs,WGAUC=Cwg,SAUC=Csu,STARAUC=Csustar,MSEtrue=MSEtrue,
                    MSEKM=MSEkm,MSELM=MSElmp,MSES=MSEsu,MSEstar=MSEstar,MSEwgnull=MSEwgn,MSEwgnullst=MSEwgsn,MSEwg=MSEwg,MSEwgs=MSEwgs,kmm=kmm,wgm=wgm,wgsm=wgsm,wgnullm=wgnullm,wgnullsm=wgnullsm,
		    lmpm=lmpm,sum=sum,sustarm=sustarm)
    
    # Save the dataframe d and other replication-specific parameters such as the sterile fraction at time zero
    res[[j]] <- list(d,NULL,data.frame(psterile=sum(val$sterile)/nrow(val),wgnull_int=null[1,1],wgnull_var=null[2,1],wgnullsteril_st=wgsterilnullfit[1,1],
                                       wgnullsteril_int=wgsterilnullfit[2,1],wgnullsteril_var=wgsterilnullfit[3,1],wgsteril_st=ifelse(class(wgsterilfit)=="matrix",wgsterilfit[1,1],NA),
                                       wgsteril_int=ifelse(class(wgsterilfit)=="matrix",wgsterilfit[2,1],NA),wgsteril_var=ifelse(class(wgsterilfit)=="matrix",wgsterilfit[3,1],NA),
                                       wgsteril_age1=ifelse(class(wgsterilfit)=="matrix",wgsa1,NA),wgsteril_age2=ifelse(class(wgsterilfit)=="matrix",wgsa2,NA),
                                       wgsteril_duur=ifelse(class(wgsterilfit)=="matrix",wgsd,NA),wg_int=wgfit[1,1],wg_var=wgfit[2,1],wg_age1=wga1,wg_age2=wga2,wg_duur=wgd,
                                       superf_age1=f$coef[1],superf_age2=(f$coef[1]+f$coef[2]),superf_duur=f$coef[3],starf_age1=fstar$coef[1],starf_age2=(fstar$coef[1]+
                                       fstar$coef[2]),starf_duur=fstar$coef[3],starf_LM1=fstar$coef[4],starf_LM2=fstar$coef[5]))
    ## If the loop for all simulations has finished, all replications are over.
   }
  return(res)
}


##### END OF FILE.
####
###
##
#
